# Supplementary material for: Spatial Distribution, Source Apportionment and Risk Assessment of Heavy Metal Pollution in Typical Redevelopment Sites in Pudong New District, Shanghai
Source: Toxics. 2026 Apr 8;14(4):315. doi: 10.3390/toxics14040315 (PMC13119855; doi:10.3390/toxics14040315)
Supplement: Supplementary file 1 [file toxics-14-00315-s001.zip]

Archive with 1 entries (1 files):
- toxics-4233811-supplementary.pdf
